# Supplementary material for: Inhibition of the NOTCH1 Pathway in the Stressed Heart Limits Fibrosis and Promotes Recruitment of Non-Myocyte Cells into the Cardiomyocyte Fate
Source: J Cardiovasc Dev Dis. 2022 Apr 7;9(4):111. doi: 10.3390/jcdd9040111 (PMC9024539; doi:10.3390/jcdd9040111)
Supplement: Supplementary file 1 [file jcdd-09-00111-s001.zip]

Archive with 1 entries (1 files):
- jcdd-1573057-supplementary.pdf
